# Supplementary material for: Real Life Use of Bendamustine in Elderly Patients with Lymphoid Neoplasia
Source: J Pers Med. 2021 Mar 30;11(4):249. doi: 10.3390/jpm11040249 (PMC8066290; doi:10.3390/jpm11040249)
Supplement: Supplementary file 1 [file jpm-11-00249-s001.zip]

Archive with 3 entries (2 files):
- Suppl_files_Manuscript_Dogliotti_JPM .docx
- __MACOSX/
- __MACOSX/._Suppl_files_Manuscript_Dogliotti_JPM .docx
